# Supplementary material for: Personalised and Sustainable IEQ Monitoring: Use of Multi-Modal and Pervasive Technologies
Source: Int J Environ Res Public Health. 2023 Mar 10;20(6):4897. doi: 10.3390/ijerph20064897 (PMC10049265; doi:10.3390/ijerph20064897)
Supplement: Supplementary file 1 [file ijerph-20-04897-s001.zip]

Archive with 1 entries (1 files):
- ijerph-2219297-supplementary.pdf
